# Supplementary material for: Preserving Shell Integrity of Microgastropods With the Nondestructive HotSHOT DNA Extraction Method
Source: Ecol Evol. 2026 Jul 15;16(7):e74031. doi: 10.1002/ece3.74031 (PMC13371608; doi:10.1002/ece3.74031)
Supplement: Supplementary file 1 — Table S1: Summary of DNA extraction and sequencing success for samples. For each sample, the shell approximated size (mm), shell condition, total extraction buffer volume (μl), DNA template volume used in PCR (μl), PCR gel results, sequencing method, sequence quality, and sequence length (bp) are shown. Green shading indicates high‐quality sequencing results; orange shading highlights medium‐quality results. All samples showed PCR amplification unless otherwise indicated. [file ECE3-16-e74031-s002.xlsx]

## Sheet: Tabelle1
Taxa	Vouher-ID	Shell opening				Size [mm]	Total extraction buffer volume [μl]	DNA template volume [μl]	PCR Success (Gel)	Sequencing Method	Sequence Quality	notes	Sequence length	Gen-Bank Accession-number
				with closed operculum
		no or open oper-culum	hole or broken	thin	thick
Tateidae	HYNC6013-01-1	x				<1	40	3	strong band	Sanger	high quality	-	658	PZ585007
Tateidae	HYNC0029-02-1	x				<1	20	1	strong band	Sanger	high quality	-	658	PZ585014
Tateidae	HYNC6043-01-10	x				1-2	50	1	strong band	Nanopore	high quality	-	658	PZ584973
Tateidae	HYNC6073-02-9	x				1-2	40	3	strong band	Sanger	high quality	-	658	PZ585021
Tateidae	HYNC6124-02-12	x				1-2	40	1	strong band	Sanger	high quality	-	658	PZ584956
Tateidae	HYNC6126-01-5	x				1-2	40	3	strong band	Sanger	high quality	-	658	PZ584954
Tateidae	HYNC6126-01-6	x				1-2	40	3	strong band	Sanger	high quality	-	658	PZ584953
Tateidae	HYNC2060-01-1	x				2-3	20	1	strong band	Sanger	high quality	-	658	PZ585017
Tateidae	HYNC6105-03-1	x				2-3	100	2	faint band	Sanger	medium quality	only one direction high quality	549	-
Assimineidae	MNHN-IM-2019-33304	x				1-2	40	1	strong band	Sanger	high quality	-	658	PZ584948
Carychium tridentatum	SMNS-ZI0174682	x				1-2	30	1	strong band	Sanger	high quality	-	655	PZ585026
Carychium tridentatum	SMNS-ZI0174686	x				1-2	30	1	strong band	Sanger	high quality	-	655	PZ585025
Acanthinula aculeata	SMNS-ZI0174688	x				1-2	100	1	strong band	Sanger	high quality	-	655	PZ585024
Charopidae	MNHN-IM-2019-33303	x				1-2	40	2	strong band	Sanger	high quality	-	655	PZ585027
Rhytididae	MNHN-IM-2019-33061	x				2-3	60	1	strong band	Sanger	high quality	-	655	PZ584947
Aegopinella pura	SMNS-ZI0174690	x				2-3	100	1	strong band	Sanger	high quality	-	655	PZ585029
Charopidae, Acanthoptyx	MNHN-IM-2019-33302	x				3-4	100	1	strong band	Sanger	high quality	-	655	PZ585028
Carychium tridentatum	SMNS-ZI0174687	x				1-2	30	1	strong band	Sanger	medium quality	only one direction high quality	611	-
Euconulus fulvus	SMNS-ZI0174683	x				1-2	100	1	strong band	Sanger	medium quality	one direction; slightly superimposed	615	-
Charopidae	MNHN-IM-2019-32130	x				4-5	100	1	strong band	Sanger	medium quality	only one direction high quality	616	-
Acanthinula aculeata	SMNS-ZI0174689	x				1-2	100	1	faint band	Sanger	medium quality	only one direction high quality	605	-
Aegopinella pura	SMNS-ZI0174684	x				1-2	100	1	strong band	Sanger	medium quality	one direction; superimposed	591	-
Charopidae	MNHN-IM-2019-32134	x				1-2	60	1	strong band	Sanger	medium quality	one direction; superimposed	534	-
Azeca goodalli	SMNS-ZI0174693	x				5-6	150	2	strong band	Sanger	bad quality	-	-	-
Charopidae, Acanthoptyx	MNHN-IM-2019-33301	x				3-4	100	2	faint band	-	-	-	-	-
Helicodonta obvoluta, Juv	SMNS-ZI0174692	x				3-4	150	2	faint band	-	-	-	-	-
Vallonia costata	SMNS-ZI0174691	x				2-3	100	2	no band	-	-	-	-	-
Discus rotundatus	SMNS-ZI0174685	x				4-5	100	2	no band	-	-	-	-	-
Tateidae	HYNC6098-01-1		x			<1	20	1	strong band	Nanopore	high quality	-	658	PZ585019
Tateidae	HYNC6043-01-9		x			1-2	50	1	strong band	Nanopore	high quality	-	658	PZ584974
Tateidae	HYNC6046-01-9		x			1-2	50	1	strong band	Nanopore	high quality	-	658	PZ584959
Tateidae	HYNC6048-01-10		x			1-2	50	2	strong band	Nanopore	high quality	-	658	PZ584972
Tateidae	HYNC6048-01-9		x			1-2	50	1	strong band	Nanopore	high quality	-	658	PZ584964
Tateidae	HYNC6121-01-1		x			1-2	20	1	strong band	Nanopore	high quality	-	658	PZ585015
Tateidae	HYNC6128-02-1		x			1-2	50	2	strong band	Nanopore	high quality	-	658	PZ584955
Tateidae	HYNC2000-01-1		x			1-2	20	1	strong band	Sanger	high quality	-	658	PZ584952
Tateidae	HYNC2004-01-1		x			1-2	20	1	strong band	Sanger	high quality	-	658	PZ584950
Tateidae	HYNC2055-01-1		x			1-2	20	1	strong band	Sanger	high quality	-	658	PZ584951
Tateidae	HYNC6042-01-1		x			1-2	20	1	strong band	Sanger	high quality	-	658	PZ585013
Tateidae	HYNC6073-02-8		x			1-2	40	3	strong band	Sanger	high quality	-	658	PZ585023
Tateidae	HYNC6107-01-2		x			1-2	20	1	strong band	Sanger	high quality	-	658	PZ585012
Tateidae	HYNC6114-03-2		x			1-2	20	1	strong band	Sanger	high quality	-	658	PZ585011
Tateidae	HYNC6117-01-1		x			1-2	20	1	strong band	Sanger	high quality	-	658	PZ585016
Tateidae	HYNC6121-02-1		x			1-2	20	1	strong band	Sanger	high quality	-	658	PZ584987
Tateidae	HYNC0065-01-1		x			1-2	20	1	strong band	Sanger	high quality	-	658	PZ584949
Tateidae	HYNC0100-01-1		x			1-2	20	1	strong band	Sanger	high quality	-	658	PZ584981
Tateidae	HYNC0206-01-4		x			1-2	20	2	strong band	Sanger	high quality	-	658	PZ585009
Tateidae	HYNC0310-01-1		x			1-2	20	1	strong band	Sanger	high quality	-	658	PZ585020
Tateidae	HYNC6022-02-3		x			2-3	50	1	strong band	Nanopore	high quality	-	658	PZ584976
Tateidae	HYNC6025-01-5		x			2-3	50	3	strong band	Nanopore	high quality	-	658	PZ584975
Tateidae	HYNC6026-01-3		x			2-3	50	1	strong band	Nanopore	high quality	-	658	PZ585010
Tateidae	HYNC6029-01-5		x			2-3	50	1	strong band	Nanopore	high quality	-	658	PZ584978
Tateidae	HYNC6032-01-7		x			2-3	50	3	strong band	Nanopore	high quality	-	658	PZ584979
Tateidae	HYNC6043-01-11		x			2-3	50	3	strong band	Nanopore	high quality	-	658	PZ584960
Tateidae	HYNC6049-01-12		x			2-3	50	1	strong band	Nanopore	high quality	-	658	PZ584961
Tateidae	HYNC6049-01-13		x			2-3	50	3	strong band	Nanopore	high quality	-	658	PZ584969
Tateidae	HYNC6045-01-6		x			2-3	50	2	strong band	Nanopore	high quality	-	658	PZ585001
Tateidae	HYNC6043-01-12		x			2-3	50	1	strong band	Nanopore	high quality	-	658	PZ584971
Tateidae	HYNC6045-01-7		x			2-3	50	3	strong band	Nanopore	high quality	-	658	PZ585003
Tateidae	HYNC6045-01-8		x			2-3	50	2	strong band	Nanopore	high quality	-	658	PZ585000
Tateidae	HYNC6045-01-9		x			2-3	50	2	strong band	Nanopore	high quality	-	658	PZ584989
Tateidae	HYNC6046-01-10		x			2-3	50	2	strong band	Nanopore	high quality	-	658	PZ584958
Tateidae	HYNC6046-01-11		x			2-3	50	2	strong band	Nanopore	high quality	-	658	PZ584957
Tateidae	HYNC6058-02-8		x			2-3	50	1	strong band	Nanopore	high quality	-	658	PZ584968
Tateidae	HYNC6058-02-9		x			2-3	50	1	strong band	Nanopore	high quality	-	658	PZ584967
Tateidae	HYNC6058-02-10		x			2-3	50	2	strong band	Nanopore	high quality	-	658	PZ584966
Tateidae	HYNC6058-02-11		x			2-3	50	2	strong band	Nanopore	high quality	-	658	PZ584965
Tateidae	HYNC6132-01-2		x			2-3	40	1	strong band	Sanger	high quality	-	658	PZ584977
Tateidae	HYNC0318-01-1		x			2-3	20	1	strong band	Sanger	high quality	-	658	PZ585022
Tateidae	HYNC0319-01-3		x			1-2	20	2	faint band	Nanopore	high quality	-	658	PZ584980
Tateidae	HYNC0048-01-1		x			1-2	20	1	strong band	Sanger	medium quality	one direction; slightly superimposed	633	-
Tateidae	HYNC5654-02-1		x			2-3	20	1	strong band	Sanger	medium quality	only one direction high quality	618	-
Tateidae	HYNC5654-01-1		x			1-2	20	2	faint band	Nanopore	medium quality	shorter (43N)	615	-
Tateidae	HYNC6152-01-1		x			2-3	20	1	strong band	Sanger	bad quality	-	-	-
Tateidae	HYNC6040-01-7			x		<1	30	3	strong band	Nanopore	high quality	-	658	PZ584991
Tateidae	HYNC6040-01-8			x		<1	30	2	strong band	Nanopore	high quality	-	658	PZ584990
Tateidae	HYNC6040-01-9			x		<1	30	1	strong band	Nanopore	high quality	-	658	PZ584994
Tateidae	HYNC6117-02-1			x		<1	20	2	strong band	Nanopore	high quality	-	658	PZ584986
Tateidae	HYNC0003-02-1			x		<1	20	1	strong band	Nanopore	high quality	-	658	PZ585006
Tateidae	HYNC6053-01-1			x		<1	20	2	faint band	Nanopore	high quality	-	658	PZ585005
Tateidae	HYNC6040-01-6			x		<1	30	2	faint band	Nanopore	high quality	-	658	PZ584992
Tateidae	HYNC6116-01-1			x		<1	20	1	strong band	Sanger	high quality	-	658	PZ585008
Tateidae	HYNC6125-01-1			x		<1	20	1	strong band	Sanger	high quality	-	658	PZ584982
Tateidae	HYNC6038-01-5			x		1-2	30	3	strong band	Nanopore	high quality	-	658	PZ584993
Tateidae	HYNC6038-01-7			x		1-2	30	2	strong band	Nanopore	high quality	-	658	PZ584995
Tateidae	HYNC6038-01-8			x		1-2	30	3	strong band	Nanopore	high quality	-	658	PZ584999
Tateidae	HYNC6039-01-8			x		1-2	30	2	strong band	Nanopore	high quality	-	658	PZ584997
Tateidae	HYNC6039-01-9			x		1-2	30	2	strong band	Nanopore	high quality	-	658	PZ584996
Tateidae	HYNC6041-03-8			x		1-2	50	1	strong band	Nanopore	high quality	-	658	PZ585004
Tateidae	HYNC6041-03-9			x		1-2	50	1	strong band	Nanopore	high quality	-	658	PZ585002
Tateidae	HYNC6048-01-11			x		1-2	50	3	strong band	Nanopore	high quality	-	658	PZ584963
Tateidae	HYNC6049-01-10			x		1-2	50	1	strong band	Nanopore	high quality	-	658	PZ584970
Tateidae	HYNC6049-01-11			x		1-2	50	1	strong band	Nanopore	high quality	-	658	PZ584962
Tateidae	HYNC6058-01-3			x		1-2	30	2	strong band	Nanopore	high quality	-	658	PZ584985
Tateidae	HYNC6058-01-4			x		1-2	30	2	strong band	Nanopore	high quality	-	658	PZ584984
Tateidae	HYNC6058-01-5			x		1-2	30	1	strong band	Nanopore	high quality	-	658	PZ584983
Tateidae	HYNC6109-01-1			x		1-2	30	1	strong band	Nanopore	high quality	-	658	PZ585018
Tateidae	HYNC6039-01-7			x		1-2	30	2	faint band	Nanopore	high quality	-	658	PZ584998
Tateidae	HYNC6122-02-3			x		1-2	20	1	strong band	Sanger	high quality	-	658	PZ584988
Tateidae	HYNC6014-01-2			x		<1	20	3	faint band	Nanopore	medium quality	shorter (32N)	626	-
Tateidae	HYNC6119-01-1			x		<1	20	1	strong band	Sanger	medium quality	medium	608	-
Tateidae	HYNC6038-01-6			x		1-2	30	3	no band	-	-	-	-	-
Tateidae	HYNC6041-03-7			x		1-2	50	3	no band	-	-	-	-	-
Tateidae	HYNC0208-02-1			x		1-2	20	2	no band	-	-	-	-	-
Tateidae	HYNC6124-02-11				x	1-2	40	1	faint band	Sanger	medium quality	only one direction high quality	575	-
Tateidae	HYNC6127-02-6				x	1-2	40	3	no band	-	-	-	-	-
Tateidae	HYNC6127-02-7				x	1-2	40	3	no band	-	-	-	-	-
Tateidae	HYNC6073-02-7				x	1-2	40	3	no band	-	-	-	-	-
Tateidae	HYNC6073-02-10				x	1-2	40	3	no band	-	-	-	-	-
