# Supplementary material for: Preserving Shell Integrity of Microgastropods With the Nondestructive HotSHOT DNA Extraction Method
Source: Ecol Evol. 2026 Jul 15;16(7):e74031. doi: 10.1002/ece3.74031 (PMC13371608; doi:10.1002/ece3.74031)
Supplement: Supplementary file 2 — Data S2: Fasta files for medium‐quality samples. [file ECE3-16-e74031-s001.zip]

Archive with 1 entries (1 files):
- ece374031-sup-0002-Supinfo02.fasta
