# Supplementary material for: Preserving Shell Integrity of Microgastropods With the Nondestructive HotSHOT DNA Extraction Method
Source: Ecol Evol. 2026 Jul 15;16(7):e74031. doi: 10.1002/ece3.74031 (PMC13371608; doi:10.1002/ece3.74031)
Supplement: Supplementary file 2 — Data S2: Fasta files for medium‐quality samples. [file ECE3-16-e74031-s001.zip › ece374031-sup-0002-Supinfo02.fasta]

>Acanthinula_aculeata_SMNS-ZI0174689
ATAGTMGGAMCTSSMCYTYCTTTMYYAHTTCGATTWGAATTAGGCACMTSTGGTATTCTAATASACGATCATTTYTTTAATGTTATTSTAMCMGCACAYGCCTTTGTAATAATTTYYTTYMTAGTAATACCAATCATAATTGGYGGMTTTGGAAATTGAATAATTCCATYATTAATCGGAGCCCCTSATATAAGATTCCCMCGAATAAATAACATAAGATTTTSATTACTTCCTCCTTCATTTAYTYTTTTAATYASYTCTAGYATASTMGAAGGAGGYGCAGGTACRGGYTGAACAGTAYATCCTCCAYTGAGAAGTTTAACTGGTCATAGAGGTGCTTCAGTAGATTTAGCTATTTTTTCTCTTCACTYAGCAGGAATATCATCAATTTTAGGTGCAATTAATTTTATTACAACAATTTTCAACATACGTGCMCCAGGAATCTCTTTTGAACGACTYAGCTTATTTGTATGATCAATCTTAGTAACTGTTTTTCTTCTTTTACTTTCCCTTCCAGTATTAGCYGGRGCTATYMCTHTWTTACKAACTGATSGAAATTTTAATACTAGTTTTTTTGATCCTGCTGGTGGAGGAGATCCTATTTT
>Aegopinella_pura_SMNS-ZI0174684
597TCAAAAATCTTGGTATTAAAATTACGATCAGTTAAAAGTATAGKRATAGCTCCTGCTAAAACAGGCAAAGATAAAAGTAATAAAAAAACTGTTACTAAAATAGATCAAACAAACAAACTTACTCGTTCTATAGTTATTCCAGAAGACCGTATATTAAAAATAGTAGTAATAAAGTTAATTGCCCCTAAAATAGAAGATATCCCAGCCAAATGAAGAGAAAAAATAGCAAGATCAACTGAAGCACCACTATGCCCTACGGGACCTCTTAAAGGAGGATAAACAGTTCACCCAGTCCCTGCACCACCTTCAACCATTCTAGAACARRTAAGAAAAACAAAAGAAGGAGGTAATAGCCAAAACCTTATATTATTTATTCGAGGAAATCTTATATCCGGAGSTCCAATTAATAATGGWACTATCCAATTCCCAAAACCTCCAATTRTAATTGGKATTACTATAAAAAAAATTATTACAAACGCRKGAGCAGTARCAATTACATTAAAAAAATGGTCATCTATTAGTACCCCRGAAGTACCTAATTCTAATCGAATTAATAATGATAGCCCAGTTCCAACCRTACCACACCRACTC
>Carychium_tridentatum_SMNS-ZI0174687
CTGSCSTATYACTTYTMATTCKTTTTGAVYTVGGAACCGMWGGARACTYACYTGMTGATCATTTTTACAATSYMAYTGYTACSSCTCAYKCTTTTGTAATAAYTTTCTTTMYAGTTATACCACTAATAATTGGAGGATTTRGAAATTGAATAMTTCCACTTTTAAYTGSTGCACCTGATATAASATYTCCYYSAATAAATAATATAAGTTTCTGACYACTMCCACCATCATTTGTACTGMTTAYTTTTTMTAGAATKGTAGAAGGTGGTGCTGGAACAGGATGAACAGTTTMCCCACCATTAAGTGGTCCTATTGGACATGCTGGAGCTTCTGTAGATCTTGCAATTTTTTCTYTTCATTTAGCTGGAATATCATMTATTTTAGGGGCTATTAATTTTATTACTACTATTTTTAATATACGGGCTCCAGGAATAACTATAGAACGAGTAAATTTATTYGTTTGGTCAATTTTAGTTACAGTATTTTTACTTCTCCTTTCACTTCCTGTACTYGCKGGTGCTAYTACCMTWCTTTTAACTGATCGAAACTTTAATACTAGATTTYYKGATCCGGCAGGAGGTGGAGATCCAATTTTATATCAACACTTATTT
>Charopidae_MNHN-IM-2019-32130
ATTTTYGGTATWTGATGTGGGATAGTAGSGACTGGATTATCTTTWTTAATTCGGTTARAATTRGGGRCYGCSGGGGTTTTAAMYGATGATCATTTTTTTAAWGTAATTGTAACYGCYCAWGCMTTTGTAATAATTTTTTTTATAGTTATGCCATTAATAATTGGKGGATTTGGTAATTGAATGATTCCMTTATTAATTGGGGCTCCTGATAWAAGGTTTCCMCGGAWAAAWAATATGAGTTTTTGGCTTTTACCTCCSTYTTTTGTATTTTTAATTAGCYCAAGAATAATAGAGGGGGGGGCCGGAACYGGTTGAACSGKGTATCCSCCYTTAAGAAGTATTATTGGGCATAGGGGACCTTCAGTAGATCTTGCAATTTTTTCTTTACATTTGGCTGGAAWATYTTCTATTTTAGGKGCTATTAATTTTATTACAACGGTAATTAAWATACGAGCMCCTGGAATAACAWAWGAGCGGGTAAGGTTAWTTGTTTGAWCARTTTTAATTACTGTTGTTTTATTACTTTTGTCTTTACCTGTATTAGCYGGTGCTATTACAATATTGTTAACAGATCGAAATTTTAGGACTAGTTTTTTTGATCCGGCAGGGGGGGGGG
>Charopidae_MNHN-IM-2019-32134
CAAAAACCTTGTGTTAAAGTTACGATCAGTTMATAAAATGGGTAATTGCTCCAGCTAATACTGGTAAAGATAATAATAATAAAAATACAGTAACTAAAATAGACCATACAAATAAACTTACACGCTCCATTGTTATACCGGGAGATCGTATGTTAAAAATTGTTGTAATAAAATTAATAGCCCCCAAAATTGAGGATATACCAGCCAAATGTAARGAAAAAATAGCTAGATCTACAGAAGCACCCCTATGTCCTAATAAACCACTTAGAGGTGGGTATACAGTTCAACCTGTACCAGCACCACCTTCAATTATTCTAGAGCARATTAAGAAAATAAAAGAAGGAGGTAATAATCAAAAGCTTATATTATTTATTCGAGGAAAACTTATATCTGGGGCACCARTTAATAAAGGAACTATCCAATTACCARAACGACCAATTATTACGGGTATAGCTATAAAAAAAATTATGACAAAAGCATGAGCGGTGACAATAACATTAAAAAAATGATCATCTGTTAATACACCAGCTGCGC
>Euconulus_fulvus_SMNS-ZI0174683
TTTATCTTTATTAATTCGATTAGAATTAGSMMCADSTGGAGTATTATYAGATGATCAYTYTTTTAATGTAATTGTTACSGCACATGCATTTGTTATAATTTTTTTYATAGTTATACCTATTATAATTGGTGGATTTGGTAATTSGATAGTACCTTTATTAATTGGTGCTCCTGATATAAGTTTTCCTCGAATAAATAATATAAGTTTTTGATTACTTCCACCATCATTTGTTTTTTTAATTTGTTCTAGTATAATTGAGGGAGGTGCAGGTACYGGATGAACAGTATATCCTCCMTTAAGTGGTCCTGTAGGTCATGCTGGGGCATCAGTAGATCTTGCAATTTTTTCTTTACATTTGGCTGGTATGTCATCTATTTTAGGAGCAATTAACTTTATTACAACTATTTTTAATATACGATCACCAGGAATAAGTATAGAACGAGTTAGATTATTTGTTTGATCTATTTTAGTAACAGTTTTTTTATTATTATTATCTTTACCAGTTTTAGCCGGGGSAATTACAWTWCKATTAAMTGATCGAAATTTTAATACTAGTTTCTTTGATCCAGCTGGGGGAGGAGATCCAATTTTATACCAACATTTATKTTGATTTTT
>Tateidae_HYNC6105-03-1
AAAGAAAGTAATAGTAAAATAGCGGTMATTTTAACTGATCATACAAAAAGTGGAAGACGTTCAAGTTGTATACCACGTMAGCKTATATTAATTACTGTTGKGATGAAGTTTACWGCMCCTAAAATAGACGAASCMCCRGCAAGGTGTAAAGAAAAAATGGCTAASTCTACMGAACCTCCGGMATGGRAGATATTGCTAGCTAAKGGKGGGTATACTGTTCATCCRGTTCCAGCTCCTCTCTCTACAGMASYAKATGATRGTARCARAAGTAAAGATGGTGGCAATAACCAGAATCTTATATTATTTAATCGAGGAAAGGCTATATYTGGGGCACCTAGTATAAGGGGGACTAGTCAATTTCCAAATCCTCCAATTATTATTGGTATAACTATAAAAAAAATTATGATGAAAGCATGGGCGGTAACRATAACATTGTAAAGTTGGTCATCACCTAATAGAGTTCCAGGTTGTCCTAATTCAGCTCRAATTAATAAACTTAACGCTGTCCCTACAAGACCTGATCATATTCCTAATAAAATGTATAAAGTA
>Tateidae_HYNC6124-02-11
GCATTAAGCTTATTAATTCGAGCTGAATTAGGACAGCCKGGAGCCTTATTAGGTGATGATCAACTCTATAACGTTATTGTCACCGCTCATGCTTTTGTTATAATTTTCTTTATAGTTATACCAATAATAATCGGAGGATTTGGAAATTGATTAATTCCACTTATACTAGGAGCCCCAGACATAGCTTTCCCTCGACTAAATAATATAAGATTTTGGTTATTACCACCATCTCTACTTTTATTACTATCATCAGCTGCTGTAGAAAGAGGAGCTGGAACCGGATGAACAGTGTACCCACCATTASCTAGCAACGTCGCTCATGCCGGTGGTTCTGTRGACTTAGCTATTTTTTCTCTACATTTAGCTGGTGCTTCCTCTATYTTAGGTGCTGTAAATTTTATCACAACAGTAATTAATATACGTTGACRTGGCAKGCAACTCGAACGGCTTCCACTTTTCGTATGATCAGTKAAAAWCACCGCTATYTTACTATTGCTTTCTTTACCTGTCCYAGCAGGAGCCATTACRATGTTATTAACGGACCGAAATTTTAATACTGCCTTCTTTGATCCAGC
>Tateidae_HYNC5654-01-1
TACTTTATATATTTTATTTGGNATNTGATCTGGTTTAGTNGGAACAGCTTTAAGTTTATTAATTCGAGCNGANTTAGGNCAACCNGGAACTTTNTTAGGAGANGATCAACTTTATAANGTTATTGTTACTGCTCATGCTTTTNTTATAATTTTNTTTTTAGTNATACCAATAATAATTGGTGGATTTGGNAATTGNTTAATTCCTCTTATATTAGGTGCTCCAGANATAGCTTTNCCTCGNTTAAATAATATAAGATTTTGGTTATTNCCNCCATCTTTANTTTTATTATTATCATCTGCTGCNGTAGANAGTGGAGCTGGNACTGGNTGAACAGTATANCCACCATTAGCTNGCAATATTGCTCATGCTGGTGGTTCTGTAGATTTAGCNATTTTTTCTTTACATNTAGCTGGTGCTTCNTCTATTTTAGGTGCTGTNAATTTTATTACAACAGTAATTAATATNCGATGANGAGGAATACAANTTGAACGNCTTCCTTTNTTTNTTTGNTCTGTNAAAATTACNGCTNTTTTATTATTACTTTCTNTACCTGTTTTAGCNGGAGCTATTACAATATTATTAACGGATCGAAATTTTAATACTGCTTTTTTTGACCCAGCAGGTGGAGGTGATCCAATTTTATATCAACATTTATTT
>Tateidae_HYNC5654-02-1
CTAAGTTTATTAATTCGAGCAGAATTAGGGCAACCCGGAGCTTTATTAGGTGATGATCAGCTTTATAATGTTATTGTTACTGCTCATGCTTTTGTTATAATTTTTTTTCTAGTGATGCCAATAATAATTGGAGGATTTGGAAATTGATTAATTCCACTTATGCTGGGGGCCCCAGATATAGCTTTTCCTCGCTTAAATAATATAAGATTTTGGTTACTTCCGCCAGCACTATTGTTACTTTTATCATCGGCTGCSGYASAAMSTGGGGCYSGAACYGSAYGAACAGYATATCCACCATTAGCAAGTAAYATTGCACAYSCYGGARGATCTGTAGATTYMSCTAYTTTTTCTTTMCATTTAGCTGSGGTGTCTTCTATTTTAGGTGCTGTAAATTTCATTACAACAGTGATCAATATACGTTGACGAGGAATACAATTTGAGCGTCTTCCTTTGTTCGTTTGATCTGTAAAAATTACYGCTATTYTATTACTACTTTCTTTGCCASTTTYMGCAGGGGCTATTACAATGCTGTTAACTGATCGAAATTTTAATMCTGCSTYYTTTGATCCRGCTGGTGGTGGAGATCCTATTTTAKATCAACATTTATTTTGATTTTTT
>Tateidae_HYNC6014-01-2
TACNTTATATATTTTATTTGGNATNTGATCTGGTTTTGTAGGAACAGCTTTAAGTTTNTTAATTCGAGCTGAATTAGGGCANCCTGGNACTTTATTAGGNGATGATCAACTTTATAATGTTATTGTTACTGCCCATGCTTTTATTATAATTTTTTTNTTAGTNATACCAATAATAATTGGTGGTTTTGGNAATTGATTAATTCCTCTTATATTAGGTGCTCCAGACATAGCTTTCCCTCGNTTNAATAATATAAGATTTTGNTTATTACCACCNTCTTTNCTTTTNTTNTTATCATCTGCTGCAGTGGANAGTGGAGCCGGAACTGGNTGAACAGTATATCCTCCTTTAGCNAGTAATATTGCTCATGCTGGNGGGTCTGTNGATTTAGCTATTTTTTCTTTACATTTNGCTGGTGCATCTTCTATTTTNGGNGCAGTTAATTTTATTACNACAGTNATNAATATACGATGATGAGGAATGCAATTTGAACGACTTCCTTTATTTATTTGATCTGTAAANATTACTGCTGTTTTATTATTACTTTCTCTTCCTGTTTTAGCAGGAGCTATTACTATATTATTAACAGATCGAAATTTTAATACTGCTTTTTTTGATCCAGCAGGAGGAGGTGATCCAATTNTATATCAACANNTATTT
>Tateidae_HYNC6119-01-1
ATTCSAGCTGAATTWGGGCMMCCYGSAACNTTTAYTAGGMGATGATCMACYTTATAATGTTWTTGTTACYGCCCAYGCTTTTATTATAATTTTTYTTTTAGTTATACCAATAMTAAYTGGTGGTTTTGGGAATTGATTAATTCCTCTTATATTGGGTGCTCCAGACATAGCTTTCCCTCGATTAAATAATATAAGATTTTGGTTATTACCACCATCTTTACTTTTGTTATTATCATCTGCTGCAGTGGAGAGTGGAGCTGGAACTGGTTGMACAGTATATCCTCCTTTAGCAAGTAATATTGCTCATGCTGGTGGGTCTGTAGATTTAGCTATTTTTTCTTTGCATTTAGCTGGTGCATCTTCTATTTTGGGTGCAGTTAATTTTATTACAACAGTGATTAATATACGATGATGAGGAATGCAATTTGAACGACTTCCTTTATTTATTTGATCTGTAAAGATTACTGCTGTTTTATTATTACTTTCTCTTCCTGTATTAGCAGGAGCTATTACTATATTATTAACGGATCGAAATTTTAATACTGCTTTTTTTGATCCASCAGGAGGAGGGTGATCCAATTTTATATCAACATCTATTTTGATTTTTT
